# Supplementary material for: Characterization of the Efflux Capability and Substrate Specificity of Aspergillus fumigatus PDR5-like ABC Transporters Expressed in Saccharomyces cerevisiae
Source: mBio. 2020 Mar 24;11(2):e00338-20. doi: 10.1128/mBio.00338-20 (PMC7157516; doi:10.1128/mBio.00338-20)
Supplement: DATA SET S1 [file mBio.00338-20-sd001.xlsx]

## Sheet: S File 1 qRT tubA
Supplemental File 1
Document Name: KSB071019AfuTubA
Plate Type: Absolute Quantification
User: Administrator
Document Information
Operator: Administrator
Run Date: Wednesday	July 10
Last Modified: Wednesday	July 10
Instrument Type: Applied Biosystems 7500 Real-Time PCR System
Comments:
SDS v1.2
Well	Sample Name	Gene	Ct	AVG	dCT	ddCT
A1	DI16-7A	TubA	25.24	25.16
A2	DI16-7A	TubA	25.13
A3	DI16-7A	TubA	25.11
A4	DI16-7B	TubA	25.2	25.4133
A5	DI16-7B	TubA	25.3
A6	DI16-7B	TubA	25.74
A7	DI16-7C	TubA	24.71	25.4367
A8	DI16-7C	TubA	25.54
A9	DI16-7C	TubA	26.06
A10	DI16-8A	TubA	28.02	27.56
A11	DI16-8A	TubA	27.59
A12	DI16-8A	TubA	27.07
B1	DI16-8B	TubA	26.56	26.9767
B2	DI16-8B	TubA	27.02
B3	DI16-8B	TubA	27.35
B4	DI16-8C	TubA	26.56	27.06
B5	DI16-8C	TubA	27.3
B6	DI16-8C	TubA	27.32
B7	DI-16-9A	TubA	25.92	26.2833
B8	DI-16-9A	TubA	26.42
B9	DI-16-9A	TubA	26.51
B10	DI-16-9B	TubA	25.71	26.1267
B11	DI-16-9B	TubA	25.83
B12	DI-16-9B	TubA	26.84
C1	DI-16-9C	TubA	25.11	25.4333
C2	DI-16-9C	TubA	25.53
C3	DI-16-9C	TubA	25.66
C4	DI-15-96A	TubA	25.86	26.0367
C5	DI-15-96A	TubA	25.58
C6	DI-15-96A	TubA	26.67
C7	DI-15-96B	TubA	25.7	26.1167
C8	DI-15-96B	TubA	26.29
C9	DI-15-96B	TubA	26.36
C10	DI-15-96C	TubA	26.37	25.94
C11	DI-15-96C	TubA	25.88
C12	DI-15-96C	TubA	25.57
D1	DI-15-98A	TubA	24.27	24.7933
D2	DI-15-98A	TubA	25.45
D3	DI-15-98A	TubA	24.66
D4	DI-15-98B	TubA	27.03	26.77
D5	DI-15-98B	TubA	26.31
D6	DI-15-98B	TubA	26.97
D7	DI-15-98C	TubA	25.9	26.0033
D8	DI-15-98C	TubA	25.55
D9	DI-15-98C	TubA	26.56
D10	DI15-100A	TubA	27.1	27.7033
D11	DI15-100A	TubA	27.88
D12	DI15-100A	TubA	28.13
E1	DI15-100B	TubA	26.57	26.2533
E2	DI15-100B	TubA	26.26
E3	DI15-100B	TubA	25.93
E4	DI15-100C	TubA	25.19	25.6633
E5	DI15-100C	TubA	25.71
E6	DI15-100C	TubA	26.09
E7	DI15-105A	TubA	27.23	26.9467
E8	DI15-105A	TubA	26.32
E9	DI15-105A	TubA	27.29
E10	DI15-105B	TubA	27.59	27.7067
E11	DI15-105B	TubA	27.46
E12	DI15-105B	TubA	28.07
F1	DI15-105C	TubA	26.94	27.2867
F2	DI15-105C	TubA	27.66
F3	DI15-105C	TubA	27.26
F4	DI15-106A	TubA	26.13	26.24
F5	DI15-106A	TubA	26.31
F6	DI15-106A	TubA	26.28
F7	DI15-106B	TubA	26.79	26.2933
F8	DI15-106B	TubA	24.93
F9	DI15-106B	TubA	27.16
F10	DI15-106C	TubA	26.88	27.03
F11	DI15-106C	TubA	26.97
F12	DI15-106C	TubA	27.24
G1	DI15-110A	TubA	23.44	23.32
G2	DI15-110A	TubA	23.06
G3	DI15-110A	TubA	23.46
G4	DI15-110B	TubA	22.81	23.9467
G5	DI15-110B	TubA	24.12
G6	DI15-110B	TubA	24.91
G7	DI15-110C	TubA	26.38	24.6567
G8	DI15-110C	TubA	23.29
G9	DI15-110C	TubA	24.3
G10	DI15-120A	TubA	27.11	25.6467
G11	DI15-120A	TubA	24.68
G12	DI15-120A	TubA	25.15
H1	DI15-120B	TubA	25.47	25.9267
H2	DI15-120B	TubA	26.38
H3	DI15-120B	TubA	25.93
H4	DI15-120C	TubA	27.12	26.6967
H5	DI15-120C	TubA	26.18
H6	DI15-120C	TubA	26.79

## Sheet: S File 1 qRT abcA
Well	Sample Name	Gene	Ct	AVG	TubA AVG	dCT	2^-ddCT		CTRL dCT AVG
A1	DI16-7A	AbcA	29.97	30.4	25.16	5.24	0.781569		4.88444
A2	DI16-7A	AbcA	30.04
A3	DI16-7A	AbcA	31.19
A4	DI16-7B	AbcA	30.24	30.2933	25.4133	4.88	1.00309
A5	DI16-7B	AbcA	29.83
A6	DI16-7B	AbcA	30.81
A7	DI16-7C	AbcA	29.73	29.97	25.4367	4.53333	1.27554
A8	DI16-7C	AbcA	30.55
A9	DI16-7C	AbcA	29.63
A10	DI16-8A	AbcA	30.5	30.4967	27.56	2.93667	3.8578
A11	DI16-8A	AbcA	30.25
A12	DI16-8A	AbcA	30.74
B1	DI16-8B	AbcA	30.64	30.93	26.9767	3.95333	1.90674
B2	DI16-8B	AbcA	30.8
B3	DI16-8B	AbcA	31.35
B4	DI16-8C	AbcA	30.67	29.6333	27.06	2.57333	4.96265
B5	DI16-8C	AbcA	30.35
B6	DI16-8C	AbcA	27.88
B7	DI-16-9A	AbcA	32.08	31.7	26.2833	5.41667	0.691489
B8	DI-16-9A	AbcA	31.77
B9	DI-16-9A	AbcA	31.25
B10	DI-16-9B	AbcA	30.34	31.5133	26.1267	5.38667	0.706018
B11	DI-16-9B	AbcA	31.75
B12	DI-16-9B	AbcA	32.45
C1	DI-16-9C	AbcA	28.98	29.14	25.4333	3.70667	2.26228
C2	DI-16-9C	AbcA	28.65
C3	DI-16-9C	AbcA	29.79
C4	DI-15-96A	AbcA	28.78	28.5533	26.0367	2.51667	5.16145
C5	DI-15-96A	AbcA	28.87
C6	DI-15-96A	AbcA	28.01
C7	DI-15-96B	AbcA	28.2	28.8167	26.1167	2.7	4.54552
C8	DI-15-96B	AbcA	29.57
C9	DI-15-96B	AbcA	28.68
C10	DI-15-96C	AbcA	29.43	29	25.94	3.06	3.54171
C11	DI-15-96C	AbcA	28.74
C12	DI-15-96C	AbcA	28.83
D1	DI-15-98A	AbcA	30.6	29.6633	24.7933	4.87	1.01006
D2	DI-15-98A	AbcA	30.1
D3	DI-15-98A	AbcA	28.29
D4	DI-15-98B	AbcA	29.6	30.0433	26.77	3.27333	3.05487
D5	DI-15-98B	AbcA	30.39
D6	DI-15-98B	AbcA	30.14
D7	DI-15-98C	AbcA	31.41	31.77	26.0033	5.76667	0.542531
D8	DI-15-98C	AbcA	32.29
D9	DI-15-98C	AbcA	31.61
D10	DI15-100A	AbcA	27.48	28.5733	27.7033	0.87	16.161
D11	DI15-100A	AbcA	28.42
D12	DI15-100A	AbcA	29.82
E1	DI15-100B	AbcA	27	27.8033	26.2533	1.55	10.0871
E2	DI15-100B	AbcA	28.61
E3	DI15-100B	AbcA	27.8
E4	DI15-100C	AbcA	27.16	26.9967	25.6633	1.33333	11.7217
E5	DI15-100C	AbcA	26.37
E6	DI15-100C	AbcA	27.46
E7	DI15-105A	AbcA	27.37	28.1767	26.9467	1.23	12.5921
E8	DI15-105A	AbcA	28.89
E9	DI15-105A	AbcA	28.27
E10	DI15-105B	AbcA	27.1	28	27.7067	0.293333	24.1025
E11	DI15-105B	AbcA	28.05
E12	DI15-105B	AbcA	28.85
F1	DI15-105C	AbcA	27.5	28.1567	27.2867	0.87	16.161
F2	DI15-105C	AbcA	29.15
F3	DI15-105C	AbcA	27.82
F4	DI15-106A	AbcA	28.94	29.6333	26.24	3.39333	2.81105
F5	DI15-106A	AbcA	30.25
F6	DI15-106A	AbcA	29.71
F7	DI15-106B	AbcA	28.97	29.36	26.2933	3.06667	3.52538
F8	DI15-106B	AbcA	29.43
F9	DI15-106B	AbcA	29.68
F10	DI15-106C	AbcA	28.93	29.0633	27.03	2.03333	7.21556
F11	DI15-106C	AbcA	29.03
F12	DI15-106C	AbcA	29.23
G1	DI15-110A	AbcA	24.25	24.09	23.32	0.77	17.3209
G2	DI15-110A	AbcA	24.26
G3	DI15-110A	AbcA	23.76
G4	DI15-110B	AbcA	23.66	23.62	23.9467	-0.326667	37.0425
G5	DI15-110B	AbcA	23.41
G6	DI15-110B	AbcA	23.79
G7	DI15-110C	AbcA	23.95	23.9833	24.6567	-0.673333	47.104
G8	DI15-110C	AbcA	24.2
G9	DI15-110C	AbcA	23.8
G10	DI15-120A	AbcA	29.48	29.8133	25.6467	4.16667	1.64465
G11	DI15-120A	AbcA	29.43
G12	DI15-120A	AbcA	30.53
H1	DI15-120B	AbcA	30.23	30.5867	25.9267	4.66	1.16833
H2	DI15-120B	AbcA	31.25
H3	DI15-120B	AbcA	30.28
H4	DI15-120C	AbcA	28.2	28.9267	26.6967	2.23	6.29604
H5	DI15-120C	AbcA	29.53
H6	DI15-120C	AbcA	29.05

## Sheet: S File 1 qRT abcC
Well	Sample Name	Gene	Ct	AVG	TubA AVG	dCT	2^-ddCT		CTRL dCT AVG
A1	DI16-7A	AbcC	26.46	27.4033	25.16	2.24333	0.945329		2.16222
A2	DI16-7A	AbcC	27.31
A3	DI16-7A	AbcC	28.44
A4	DI16-7B	AbcC	27.7	27.5633	25.4133	2.15	1.00851
A5	DI16-7B	AbcC	27.07
A6	DI16-7B	AbcC	27.92
A7	DI16-7C	AbcC	27.19	27.53	25.4367	2.09333	1.04891
A8	DI16-7C	AbcC	27.58
A9	DI16-7C	AbcC	27.82
A10	DI16-8A	AbcC	27.72	27.7267	27.56	0.166667	3.9877
A11	DI16-8A	AbcC	27.32
A12	DI16-8A	AbcC	28.14
B1	DI16-8B	AbcC	28.16	28.01	26.9767	1.03333	2.1869
B2	DI16-8B	AbcC	27.93
B3	DI16-8B	AbcC	27.94
B4	DI16-8C	AbcC	27.55	28.3167	27.06	1.25667	1.87327
B5	DI16-8C	AbcC	28.88
B6	DI16-8C	AbcC	28.52
B7	DI-16-9A	AbcC	27.57	27.8167	26.2833	1.53333	1.54637
B8	DI-16-9A	AbcC	27.67
B9	DI-16-9A	AbcC	28.21
B10	DI-16-9B	AbcC	27.43	27.5933	26.1267	1.46667	1.61951
B11	DI-16-9B	AbcC	27.61
B12	DI-16-9B	AbcC	27.74
C1	DI-16-9C	AbcC	26.55	27.14	25.4333	1.70667	1.37131
C2	DI-16-9C	AbcC	27.22
C3	DI-16-9C	AbcC	27.65
C4	DI-15-96A	AbcC	25.74	26.1533	26.0367	0.116667	4.12832
C5	DI-15-96A	AbcC	26.16
C6	DI-15-96A	AbcC	26.56
C7	DI-15-96B	AbcC	25.64	26.2267	26.1167	0.11	4.14744
C8	DI-15-96B	AbcC	26.46
C9	DI-15-96B	AbcC	26.58
C10	DI-15-96C	AbcC	25.9	26.4833	25.94	0.543333	3.07138
C11	DI-15-96C	AbcC	26.71
C12	DI-15-96C	AbcC	26.84
D1	DI-15-98A	AbcC	27.73	26.94	24.7933	2.14667	1.01084
D2	DI-15-98A	AbcC	26.56
D3	DI-15-98A	AbcC	26.53
D4	DI-15-98B	AbcC	26.76	26.9233	26.77	0.153333	4.02472
D5	DI-15-98B	AbcC	27
D6	DI-15-98B	AbcC	27.01
D7	DI-15-98C	AbcC	27.52	27.89	26.0033	1.88667	1.21046
D8	DI-15-98C	AbcC	27.9
D9	DI-15-98C	AbcC	28.25
D10	DI15-100A	AbcC	26.56	27.2333	27.7033	-0.47	6.1998
D11	DI15-100A	AbcC	27.94
D12	DI15-100A	AbcC	27.2
E1	DI15-100B	AbcC	25.96	26.6733	26.2533	0.42	3.3455
E2	DI15-100B	AbcC	27.31
E3	DI15-100B	AbcC	26.75
E4	DI15-100C	AbcC	25.76	26.1	25.6633	0.436667	3.30707
E5	DI15-100C	AbcC	26.65
E6	DI15-100C	AbcC	25.89
E7	DI15-105A	AbcC	27.69	26.9867	26.9467	0.04	4.35364
E8	DI15-105A	AbcC	26.46
E9	DI15-105A	AbcC	26.81
E10	DI15-105B	AbcC	27.09	27.8767	27.7067	0.17	3.97849
E11	DI15-105B	AbcC	28.03
E12	DI15-105B	AbcC	28.51
F1	DI15-105C	AbcC	27.5	27.8967	27.2867	0.61	2.93269
F2	DI15-105C	AbcC	27.98
F3	DI15-105C	AbcC	28.21
F4	DI15-106A	AbcC	26.63	26.55	26.24	0.31	3.61056
F5	DI15-106A	AbcC	25.94
F6	DI15-106A	AbcC	27.08
F7	DI15-106B	AbcC	26.54	26.45	26.2933	0.156667	4.01543
F8	DI15-106B	AbcC	26.37
F9	DI15-106B	AbcC	26.44
F10	DI15-106C	AbcC	26.59	26.75	27.03	-0.28	5.43478
F11	DI15-106C	AbcC	26.71
F12	DI15-106C	AbcC	26.95
G1	DI15-110A	AbcC	21.52	21.9333	23.32	-1.38667	11.7037
G2	DI15-110A	AbcC	21.9
G3	DI15-110A	AbcC	22.38
G4	DI15-110B	AbcC	21.6	22.4733	23.9467	-1.47333	12.4283
G5	DI15-110B	AbcC	22.77
G6	DI15-110B	AbcC	23.05
G7	DI15-110C	AbcC	22.24	22.32	24.6567	-2.33667	22.61
G8	DI15-110C	AbcC	22.23
G9	DI15-110C	AbcC	22.49
G10	DI15-120A	AbcC	24.66	25.1033	25.6467	-0.543333	6.52309
G11	DI15-120A	AbcC	25.61
G12	DI15-120A	AbcC	25.04
H1	DI15-120B	AbcC	25.33	25.4967	25.9267	-0.43	6.03027
H2	DI15-120B	AbcC	25.38
H3	DI15-120B	AbcC	25.78
H4	DI15-120C	AbcC	25.94	26.4833	26.6967	-0.213333	5.18936
H5	DI15-120C	AbcC	26.34
H6	DI15-120C	AbcC	27.17

## Sheet: S File 1 qRT abcF
Well	Sample Name	Gene	Ct	AVG	TubA AVG	dCT	2^-ddCT		CTRL dCT AVG
A1	DI16-7A	0790	31.3	31.4	25.16	6.24	0.786399		5.89333
A2	DI16-7A	0790	31.53
A3	DI16-7A	0790	31.37
A4	DI16-7B	0790	30.93	30.9367	25.4133	5.52333	1.29235
A5	DI16-7B	0790	31.14
A6	DI16-7B	0790	30.74
A7	DI16-7C	0790	31.36	31.3533	25.4367	5.91667	0.983957
A8	DI16-7C	0790	31.25
A9	DI16-7C	0790	31.45
A10	DI16-8A	0790	29.79	29.7067	27.56	2.14667	13.4233
A11	DI16-8A	0790	29.71
A12	DI16-8A	0790	29.62
B1	DI16-8B	0790	29.56	29.5333	26.9767	2.55667	10.1027
B2	DI16-8B	0790	29.54
B3	DI16-8B	0790	29.5
B4	DI16-8C	0790	29.96	30.0267	27.06	2.96667	7.60352
B5	DI16-8C	0790	29.88
B6	DI16-8C	0790	30.24
B7	DI-16-9A	0790	31.11	31.1667	26.2833	4.88333	2.01391
B8	DI-16-9A	0790	30.85
B9	DI-16-9A	0790	31.54
B10	DI-16-9B	0790	31.73	31.5733	26.1267	5.44667	1.36289
B11	DI-16-9B	0790	31.58
B12	DI-16-9B	0790	31.41
C1	DI-16-9C	0790	31.22	31.1633	25.4333	5.73	1.11987
C2	DI-16-9C	0790	31
C3	DI-16-9C	0790	31.27
C4	DI-15-96A	0790	31.87	32.1533	26.0367	6.11667	0.856584
C5	DI-15-96A	0790	32.28
C6	DI-15-96A	0790	32.31
C7	DI-15-96B	0790	31.5	31.45	26.1167	5.33333	1.47427
C8	DI-15-96B	0790	31.34
C9	DI-15-96B	0790	31.51
C10	DI-15-96C	0790	31.56	31.5867	25.94	5.64667	1.18646
C11	DI-15-96C	0790	31.54
C12	DI-15-96C	0790	31.66
D1	DI-15-98A	0790	29.3	29.2967	24.7933	4.50333	2.62079
D2	DI-15-98A	0790	29.43
D3	DI-15-98A	0790	29.16
D4	DI-15-98B	0790	31.49	31.46	26.77	4.69	2.30271
D5	DI-15-98B	0790	31.38
D6	DI-15-98B	0790	31.51
D7	DI-15-98C	0790	31.14	31.3633	26.0033	5.36	1.44727
D8	DI-15-98C	0790	31.58
D9	DI-15-98C	0790	31.37
D10	DI15-100A	0790	30.16	30.0533	27.7033	2.35	11.6587
D11	DI15-100A	0790	29.94
D12	DI15-100A	0790	30.06
E1	DI15-100B	0790	30.5	30.3933	26.2533	4.14	3.37137
E2	DI15-100B	0790	30.23
E3	DI15-100B	0790	30.45
E4	DI15-100C	0790	30.11	29.9633	25.6633	4.3	3.01746
E5	DI15-100C	0790	29.89
E6	DI15-100C	0790	29.89
E7	DI15-105A	0790	31.53	31.46	26.9467	4.51333	2.60268
E8	DI15-105A	0790	31.59
E9	DI15-105A	0790	31.26
E10	DI15-105B	0790	32.58	32.48	27.7067	4.77333	2.17347
E11	DI15-105B	0790	32.24
E12	DI15-105B	0790	32.62
F1	DI15-105C	0790	32.04	32.0167	27.2867	4.73	2.23974
F2	DI15-105C	0790	31.42
F3	DI15-105C	0790	32.59
F4	DI15-106A	0790	30.86	30.7533	26.24	4.51333	2.60268
F5	DI15-106A	0790	30.64
F6	DI15-106A	0790	30.76
F7	DI15-106B	0790	31.75	31.73	26.2933	5.43667	1.37237
F8	DI15-106B	0790	31.64
F9	DI15-106B	0790	31.8
F10	DI15-106C	0790	31.71	31.77	27.03	4.74	2.22427
F11	DI15-106C	0790	31.63
F12	DI15-106C	0790	31.97
G1	DI15-110A	0790	30.84	30.81	23.32	7.49	0.33064
G2	DI15-110A	0790	30.74
G3	DI15-110A	0790	30.85
G4	DI15-110B	0790	31.38	31.1967	23.9467	7.25	0.390483
G5	DI15-110B	0790	31.04
G6	DI15-110B	0790	31.17
G7	DI15-110C	0790	31.62	31.59	24.6567	6.93333	0.486327
G8	DI15-110C	0790	31.51
G9	DI15-110C	0790	31.64
G10	DI15-120A	0790	31.96	32.0267	25.6467	6.38	0.713672
G11	DI15-120A	0790	31.84
G12	DI15-120A	0790	32.28
H1	DI15-120B	0790	31.92	31.7467	25.9267	5.82	1.05214
H2	DI15-120B	0790	31.3
H3	DI15-120B	0790	32.02
H4	DI15-120C	0790	32.38	32.24	26.6967	5.54333	1.27456
H5	DI15-120C	0790	32.27
H6	DI15-120C	0790	32.07

## Sheet: S File 1 qRT abcG
Well	Sample Name	Gene	Ct	AVG	TubA AVG	dCT	2^-ddCT		CTRL dCT AVG
A1	DI16-7A	1050	37.12	37.74	25.16	12.58	0.783377		12.2278
A2	DI16-7A	1050	37.8
A3	DI16-7A	1050	38.3
A4	DI16-7B	1050	36.6	36.9367	25.4133	11.5233	1.62952
A5	DI16-7B	1050	37.56
A6	DI16-7B	1050	36.65
A7	DI16-7C	1050	39.43	38.0167	25.4367	12.58	0.783377
A8	DI16-7C	1050	36.93
A9	DI16-7C	1050	37.69
A10	DI16-8A	1050	Undetermined	38.55	27.56	10.99	2.35835
A11	DI16-8A	1050	39.33
A12	DI16-8A	1050	37.77
B1	DI16-8B	1050	37.07	38.24	26.9767	11.2633	1.95131
B2	DI16-8B	1050	39.44
B3	DI16-8B	1050	38.21
B4	DI16-8C	1050	Undetermined	38.33	27.06	11.27	1.94232
B5	DI16-8C	1050	38.33
B6	DI16-8C	1050	Undetermined
B7	DI-16-9A	1050	36.88	37.2967	26.2833	11.0133	2.32051
B8	DI-16-9A	1050	37.39
B9	DI-16-9A	1050	37.62
B10	DI-16-9B	1050	39.22	38.335	26.1267	12.2083	1.01357
B11	DI-16-9B	1050	Undetermined
B12	DI-16-9B	1050	37.45
C1	DI-16-9C	1050	39.29	38.42	25.4333	12.9867	0.590951
C2	DI-16-9C	1050	37.71
C3	DI-16-9C	1050	38.26
C4	DI-15-96A	1050	39.25	39.23	26.0367	13.1933	0.512081
C5	DI-15-96A	1050	39.21
C6	DI-15-96A	1050	Undetermined
C7	DI-15-96B	1050	39.22	39.2833	26.1167	13.1667	0.521634
C8	DI-15-96B	1050	39.38
C9	DI-15-96B	1050	39.25
C10	DI-15-96C	1050	37.86	37.86	25.94	11.92	1.2378
C11	DI-15-96C	1050	Undetermined
C12	DI-15-96C	1050	Undetermined
D1	DI-15-98A	1050	35.53	35.7	24.7933	10.9067	2.49858
D2	DI-15-98A	1050	36.06
D3	DI-15-98A	1050	35.51
D4	DI-15-98B	1050	38.68	38.2067	26.77	11.4367	1.73041
D5	DI-15-98B	1050	37.83
D6	DI-15-98B	1050	38.11
D7	DI-15-98C	1050	37.09	37.155	26.0033	11.1517	2.10835
D8	DI-15-98C	1050	Undetermined
D9	DI-15-98C	1050	37.22
D10	DI15-100A	1050	38.74	38.4967	27.7033	10.7933	2.70278
D11	DI15-100A	1050	38.76
D12	DI15-100A	1050	37.99
E1	DI15-100B	1050	36.36	37.21	26.2533	10.9567	2.41347
E2	DI15-100B	1050	38.06
E3	DI15-100B	1050	Undetermined
E4	DI15-100C	1050	37.72	37.37	25.6633	11.7067	1.43506
E5	DI15-100C	1050	37.22
E6	DI15-100C	1050	37.17
E7	DI15-105A	1050	39.15	37.52	26.9467	10.5733	3.14802
E8	DI15-105A	1050	37
E9	DI15-105A	1050	36.41
E10	DI15-105B	1050	36.37	36.3533	27.7067	8.64667	11.968
E11	DI15-105B	1050	35.92
E12	DI15-105B	1050	36.77
F1	DI15-105C	1050	37.33	36.5833	27.2867	9.29667	7.62698
F2	DI15-105C	1050	36.53
F3	DI15-105C	1050	35.89
F4	DI15-106A	1050	37.65	37.8333	26.24	11.5933	1.55234
F5	DI15-106A	1050	36.66
F6	DI15-106A	1050	39.19
F7	DI15-106B	1050	36.93	37.6	26.2933	11.3067	1.89357
F8	DI15-106B	1050	Undetermined
F9	DI15-106B	1050	38.27
F10	DI15-106C	1050	Undetermined	39.08	27.03	12.05	1.13114
F11	DI15-106C	1050	39.47
F12	DI15-106C	1050	38.69
G1	DI15-110A	1050	37.77	38.1167	23.32	14.7967	0.168534
G2	DI15-110A	1050	37.35
G3	DI15-110A	1050	39.23
G4	DI15-110B	1050	Undetermined	38.17	23.9467	14.2233	0.250771
G5	DI15-110B	1050	Undetermined
G6	DI15-110B	1050	38.17
G7	DI15-110C	1050	Undetermined	38.775	24.6567	14.1183	0.269703
G8	DI15-110C	1050	38.28
G9	DI15-110C	1050	39.27
G10	DI15-120A	1050	37.64	38.15	25.6467	12.5033	0.826132
G11	DI15-120A	1050	37.83
G12	DI15-120A	1050	38.98
H1	DI15-120B	1050	38.33	38.5333	25.9267	12.6067	0.76903
H2	DI15-120B	1050	39.4
H3	DI15-120B	1050	37.87
H4	DI15-120C	1050	37.68	37.86	26.6967	11.1633	2.09136
H5	DI15-120C	1050	38.04
H6	DI15-120C	1050	Undetermined

## Sheet: S File 1 qRT abcH
Well	Sample Name	Gene	Ct	AVG	TubA AVG	dCT	2^-ddCT		CTRL dCT AVG
A1	DI16-7A	1400	30.52	30.6467	25.16	5.48667	0.916651		5.36111
A2	DI16-7A	1400	30.83
A3	DI16-7A	1400	30.59
A4	DI16-7B	1400	30.33	30.5333	25.4133	5.12	1.1819
A5	DI16-7B	1400	30.68
A6	DI16-7B	1400	30.59
A7	DI16-7C	1400	30.75	30.9133	25.4367	5.47667	0.923027
A8	DI16-7C	1400	31.1
A9	DI16-7C	1400	30.89
A10	DI16-8A	1400	32.06	32.2133	27.56	4.65333	1.63329
A11	DI16-8A	1400	32.31
A12	DI16-8A	1400	32.27
B1	DI16-8B	1400	31.82	32.0467	26.9767	5.07	1.22358
B2	DI16-8B	1400	32.23
B3	DI16-8B	1400	32.09
B4	DI16-8C	1400	31.77	31.7133	27.06	4.65333	1.63329
B5	DI16-8C	1400	31.76
B6	DI16-8C	1400	31.61
B7	DI-16-9A	1400	31.71	31.8567	26.2833	5.57333	0.863207
B8	DI-16-9A	1400	32.03
B9	DI-16-9A	1400	31.83
B10	DI-16-9B	1400	31.24	31.6067	26.1267	5.48	0.920897
B11	DI-16-9B	1400	31.78
B12	DI-16-9B	1400	31.8
C1	DI-16-9C	1400	30	29.7767	25.4333	4.34333	2.0248
C2	DI-16-9C	1400	29.7
C3	DI-16-9C	1400	29.63
C4	DI-15-96A	1400	30.14	30.3833	26.0367	4.34667	2.02012
C5	DI-15-96A	1400	31.01
C6	DI-15-96A	1400	30
C7	DI-15-96B	1400	29.83	29.9233	26.1167	3.80667	2.93721
C8	DI-15-96B	1400	30.19
C9	DI-15-96B	1400	29.75
C10	DI-15-96C	1400	30.61	30.5167	25.94	4.57667	1.72243
C11	DI-15-96C	1400	30.53
C12	DI-15-96C	1400	30.41
D1	DI-15-98A	1400	31.07	31.2267	24.7933	6.43333	0.475586
D2	DI-15-98A	1400	31.03
D3	DI-15-98A	1400	31.58
D4	DI-15-98B	1400	30.29	31.0367	26.77	4.26667	2.13531
D5	DI-15-98B	1400	31.39
D6	DI-15-98B	1400	31.43
D7	DI-15-98C	1400	31.69	31.81	26.0033	5.80667	0.734301
D8	DI-15-98C	1400	31.82
D9	DI-15-98C	1400	31.92
D10	DI15-100A	1400	31.88	31.36	27.7033	3.65667	3.25903
D11	DI15-100A	1400	31.21
D12	DI15-100A	1400	30.99
E1	DI15-100B	1400	30.03	30.2467	26.2533	3.99333	2.58073
E2	DI15-100B	1400	30.25
E3	DI15-100B	1400	30.46
E4	DI15-100C	1400	29.33	29.71	25.6633	4.04667	2.48707
E5	DI15-100C	1400	29.6
E6	DI15-100C	1400	30.2
E7	DI15-105A	1400	31.56	31.8533	26.9467	4.90667	1.37026
E8	DI15-105A	1400	31.75
E9	DI15-105A	1400	32.25
E10	DI15-105B	1400	32.31	32.0333	27.7067	4.32667	2.04832
E11	DI15-105B	1400	31.77
E12	DI15-105B	1400	32.02
F1	DI15-105C	1400	30.9	31.3533	27.2867	4.06667	2.45283
F2	DI15-105C	1400	31.22
F3	DI15-105C	1400	31.94
F4	DI15-106A	1400	28.52	28.82	26.24	2.58	6.87382
F5	DI15-106A	1400	28.82
F6	DI15-106A	1400	29.12
F7	DI15-106B	1400	29.57	29.8567	26.2933	3.56333	3.47684
F8	DI15-106B	1400	29.65
F9	DI15-106B	1400	30.35
F10	DI15-106C	1400	30.93	30.9567	27.03	3.92667	2.70278
F11	DI15-106C	1400	30.93
F12	DI15-106C	1400	31.01
G1	DI15-110A	1400	29.04	28.93	23.32	5.61	0.841544
G2	DI15-110A	1400	28.69
G3	DI15-110A	1400	29.06
G4	DI15-110B	1400	30.07	29.9833	23.9467	6.03667	0.626091
G5	DI15-110B	1400	29.9
G6	DI15-110B	1400	29.98
G7	DI15-110C	1400	30.16	29.83	24.6567	5.17333	1.13901
G8	DI15-110C	1400	29.78
G9	DI15-110C	1400	29.55
G10	DI15-120A	1400	29.34	29.3067	25.6467	3.66	3.25151
G11	DI15-120A	1400	29.14
G12	DI15-120A	1400	29.44
H1	DI15-120B	1400	30.8	31.17	25.9267	5.24333	1.08506
H2	DI15-120B	1400	31.49
H3	DI15-120B	1400	31.22
H4	DI15-120C	1400	28.99	29.3367	26.6967	2.64	6.5938
H5	DI15-120C	1400	29.43
H6	DI15-120C	1400	29.59

## Sheet: S File 1 qRT abcI
Well	Sample Name	Gene	Ct	AVG	TubA AVG	dCT	2^-ddCT		CTRL dCT AVG
A1	DI16-7A	9460	28.99	29.0833	25.16	3.92333	0.669479		3.34444
A2	DI16-7A	9460	29.25
A3	DI16-7A	9460	29.01
A4	DI16-7B	9460	28.17	28.3833	25.4133	2.97	1.29634
A5	DI16-7B	9460	28.3
A6	DI16-7B	9460	28.68
A7	DI16-7C	9460	28.47	28.5767	25.4367	3.14	1.15224
A8	DI16-7C	9460	28.56
A9	DI16-7C	9460	28.7
A10	DI16-8A	9460	26.17	26.2967	27.56	-1.26333	24.3826
A11	DI16-8A	9460	26.21
A12	DI16-8A	9460	26.51
B1	DI16-8B	9460	26	26.14	26.9767	-0.836667	18.1401
B2	DI16-8B	9460	26.16
B3	DI16-8B	9460	26.26
B4	DI16-8C	9460	26.38	26.6567	27.06	-0.403333	13.4336
B5	DI16-8C	9460	26.66
B6	DI16-8C	9460	26.93
B7	DI-16-9A	9460	29.01	29.32	26.2833	3.03667	1.2378
B8	DI-16-9A	9460	29.48
B9	DI-16-9A	9460	29.47
B10	DI-16-9B	9460	28.96	29.2133	26.1267	3.08667	1.19564
B11	DI-16-9B	9460	29.21
B12	DI-16-9B	9460	29.47
C1	DI-16-9C	9460	28.19	28.2667	25.4333	2.83333	1.42515
C2	DI-16-9C	9460	28.28
C3	DI-16-9C	9460	28.33
C4	DI-15-96A	9460	29.2	29.5733	26.0367	3.53667	0.875256
C5	DI-15-96A	9460	29.69
C6	DI-15-96A	9460	29.83
C7	DI-15-96B	9460	28.63	28.8667	26.1167	2.75	1.50989
C8	DI-15-96B	9460	28.93
C9	DI-15-96B	9460	29.04
C10	DI-15-96C	9460	29.22	29.3833	25.94	3.44333	0.933752
C11	DI-15-96C	9460	29.42
C12	DI-15-96C	9460	29.51
D1	DI-15-98A	9460	30.95	31.07	24.7933	6.27667	0.131013
D2	DI-15-98A	9460	31.16
D3	DI-15-98A	9460	31.1
D4	DI-15-98B	9460	29.57	30.03	26.77	3.26	1.06028
D5	DI-15-98B	9460	30.16
D6	DI-15-98B	9460	30.36
D7	DI-15-98C	9460	30.69	31.0133	26.0033	5.01	0.315223
D8	DI-15-98C	9460	31.03
D9	DI-15-98C	9460	31.32
D10	DI15-100A	9460	29.05	29.09	27.7033	1.38667	3.88463
D11	DI15-100A	9460	29.02
D12	DI15-100A	9460	29.2
E1	DI15-100B	9460	28.96	29.17	26.2533	2.91667	1.34516
E2	DI15-100B	9460	29.19
E3	DI15-100B	9460	29.36
E4	DI15-100C	9460	28.61	28.7333	25.6633	3.07	1.20953
E5	DI15-100C	9460	28.74
E6	DI15-100C	9460	28.85
E7	DI15-105A	9460	29.06	29.5267	26.9467	2.58	1.69872
E8	DI15-105A	9460	29.58
E9	DI15-105A	9460	29.94
E10	DI15-105B	9460	30.94	30.7867	27.7067	3.08	1.20117
E11	DI15-105B	9460	30.73
E12	DI15-105B	9460	30.69
F1	DI15-105C	9460	29.25	29.7133	27.2867	2.42667	1.8892
F2	DI15-105C	9460	29.81
F3	DI15-105C	9460	30.08
F4	DI15-106A	9460	29.57	29.6567	26.24	3.41667	0.951172
F5	DI15-106A	9460	29.59
F6	DI15-106A	9460	29.81
F7	DI15-106B	9460	30.52	30.4667	26.2933	4.17333	0.562963
F8	DI15-106B	9460	30.41
F9	DI15-106B	9460	30.47
F10	DI15-106C	9460	30.62	30.6467	27.03	3.61667	0.828043
F11	DI15-106C	9460	30.55
F12	DI15-106C	9460	30.77
G1	DI15-110A	9460	29.97	30.2333	23.32	6.91333	0.084267
G2	DI15-110A	9460	30.28
G3	DI15-110A	9460	30.45
G4	DI15-110B	9460	29.92	30.0167	23.9467	6.07	0.151191
G5	DI15-110B	9460	29.89
G6	DI15-110B	9460	30.24
G7	DI15-110C	9460	30.03	29.8633	24.6567	5.20667	0.275052
G8	DI15-110C	9460	29.57
G9	DI15-110C	9460	29.99
G10	DI15-120A	9460	29.77	30.0033	25.6467	4.35667	0.495782
G11	DI15-120A	9460	30.13
G12	DI15-120A	9460	30.11
H1	DI15-120B	9460	29.28	29.2933	25.9267	3.36667	0.984715
H2	DI15-120B	9460	29.18
H3	DI15-120B	9460	29.42
H4	DI15-120C	9460	29.14	29.16	26.6967	2.46333	1.84179
H5	DI15-120C	9460	29.16
H6	DI15-120C	9460	29.18
