# Supplementary material for: Characterization of the Efflux Capability and Substrate Specificity of Aspergillus fumigatus PDR5-like ABC Transporters Expressed in Saccharomyces cerevisiae
Source: mBio. 2020 Mar 24;11(2):e00338-20. doi: 10.1128/mBio.00338-20 (PMC7157516; doi:10.1128/mBio.00338-20)
Supplement: TABLE S1 [file mBio.00338-20-st001.xlsx]

## Sheet: Sheet2
Supplemental Table 1. Strains Used in This Study
Plasmid or strain name	Description	Genotype	TW ID
AF293	Wild-type, sequenced A. fumigatus strain from which RNA was isolated.	Wild-type	312001
pYES2	Plasmid with yeast GAL1 promoter for galactose-inducible protein expression in S. cerevisiae, CYC1 transcriptional terminator, Ura3 gene and ampicillin resistance gene for selection.	Stored in E. coli	312002
pYES2 (abcA)	A. fumigatus gene abcA cloned into pYES2 plasmid for galactose-inducible expression.	Stored in E. coli	312003
pYES2 (abcC)	A. fumigatus gene abcC cloned into pYES2 plasmid for galactose-inducible expression.	Stored in E. coli	312004
pYES2 (abcF)	A. fumigatus gene abcF cloned into pYES2 plasmid for galactose-inducible expression.	Stored in E. coli	312005
pYES2 (abcG)	A. fumigatus gene abcG cloned into pYES2 plasmid for galactose-inducible expression.	Stored in E. coli	312006
pYES2 (abcH)	A. fumigatus gene abcH cloned into pYES2 plasmid for galactose-inducible expression.	Stored in E. coli	312007
pYES2 (abcI)	A. fumigatus gene abcH cloned into pYES2 plasmid for galactose-inducible expression.	Stored in E. coli	312008
B +p0	Wild-type, sequenced S. cerevisiae strain BY4741 used as wild-type control for BY4741-dervied strains. Contains empty pYES2 plasmid for uracil selection.	Wild-type ura3-, + pYES2(empty)	312009
B∆PDR5 +p0	BY4741 strain with PDR5 replaced by kanamycin deletion cassette. Contains empty pYES2 plasmid for uracil selection	ura3-, PDR5::Kanr, + pYES2(empty)	312010
B∆PDR5 +abcA	B∆PDR5 expressing A. fumigatus gene abcA from pYES2 GAL-inducible plasmid	ura3-, PDR5::Kanr, +pYES2(abcA)	312011
B∆PDR5 +abcC	B∆PDR5 expressing A. fumigatus gene abcC from pYES2 GAL-inducible plasmid	ura3-, PDR5::Kanr, +pYES2(abcC)	312012
B∆PDR5 +abcF	B∆PDR5 expressing A. fumigatus gene abcF from pYES2 GAL-inducible plasmid	ura3-, PDR5::Kanr, +pYES2(abcF)	312013
B∆PDR5 +abcG	B∆PDR5 expressing A. fumigatus gene abcG from pYES2 GAL-inducible plasmid	ura3-, PDR5::Kanr, +pYES2(abcG)	312014
B∆PDR5 +abcH	B∆PDR5 expressing A. fumigatus gene abcH from pYES2 GAL-inducible plasmid	ura3-, PDR5::Kanr, +pYES2(abcH)	312015
B∆PDR5 +abcI	B∆PDR5 expressing A. fumigatus gene abcI from pYES2 GAL-inducible plasmid	ura3-, PDR5::Kanr, +pYES2(abcI)	312016
B∆PDR5 +abcC-GFP	B∆PDR5 background expressing abcC with GFP tag in pYES2 GAL-inducible plasmid	ura3-, PDR5::Kanr, + pYES2 (abcC-GFP)	312017
W303	Wild-type, sequenced S. cerevisiae strain used for homologous recombination	Wild-type ade2- ura3-	312018
