# Supplementary material for: Characterization of the Efflux Capability and Substrate Specificity of Aspergillus fumigatus PDR5-like ABC Transporters Expressed in Saccharomyces cerevisiae
Source: mBio. 2020 Mar 24;11(2):e00338-20. doi: 10.1128/mBio.00338-20 (PMC7157516; doi:10.1128/mBio.00338-20)
Supplement: TABLE S2 [file mBio.00338-20-st002.xlsx]

## Sheet: Sheet3
Supplemental Table 2. Oligos Used in This Study
NCBI Blastp Accession	Systematic Name	Gene Name	cDNA amplification		homologous recombination into pYES2		RTqPCR		GFP oligo
			Forward	Reverse	Forward	Reverse	Forward	Reverse	Reverse
XP_755847	Afu2g15130	AbcA	TTGGTGTGAGTCGTGCAGCG	ATAAGTCAGGTCCGTTCCCC	GTTAATATACCTCTATACTTTAACGTCAAGGAGAAAAAACCATGGCGATGCAACCATCC	GGGCGTGAATGTAAGCGTGACATAACTAATTACATGATTTACTCCTCCTTGATCTTGC	CAATGGTGTGCTGGCAAGTC	CACCGACAACACTGCGGAC	N/A
XP_752803	Afu1g14330	AbcC	GTCTCACTCAATCGGCCATC	AAGGGAAGGAGGTCAGGCTG	GTTAATATACCTCTATACTTTAACGTCAAGGAGAAAAAACCATGTCTCTTCTAGGGACGAT	GGGCGTGAATGTAAGCGTGACATAACTAATTACATGATTCACGTCGAACCCTTGGTTC	CCTGGAGAAGGTCTCAATGTCG	GGCCAGACGTAGGCTCATCC	CTCCAGTGAAAAGTTCTTCTCCTTTACTCATCGTCGAACCCTTGGTTCTCTTGC
XP_748261	Afu5g00790	AbcF	CACCTCGGTTGATCGACCCT	ATTCTATCCATGAGTGCGAA	GTTAATATACCTCTATACTTTAACGTCAAGGAGAAAAAACCATGGCCCTGAACTCGACGGA	GGGCGTGAATGTAAGCGTGACATAACTAATTACATGATTCACAGTCTTTTCTTCCCTTTCGGG	CATGGAACACGATCGCGGC	GCTTCGGGAATGGACGCTG	N/A
XP_746352	Afu4g01050	AbcG	GGTTAAGCTGATCGTGCAGA	TCTTGTCTATATAAGGTTGT	GTTAATATACCTCTATACTTTAACGTCAAGGAGAAAAAACCATGGACACGCCCTCATCCGG	GGGCGTGAATGTAAGCGTGACATAACTAATTACATGATCTACTCCGACCTCGCGCTCT	GCAACGGCTTGTGAGTTCTG	CGCCGTAATCCCGGTATCTCTC	N/A
XP_748461	Afu3g01400	AbcH	AGGTTGGTGTCTGCTGAGCC	AGCGAGGAACCCAGAGAATA	GTTAATATACCTCTATACTTTAACGTCAAGGAGAAAAAACCATGGAGGACCAAGGCCATC	GGGCGTGAATGTAAGCGTGACATAACTAATTACATGATTCACTCTGCCTTCTTAGAAG	CTCTACACGGGAATCGGCC	CACCGCAGAAGGAAACCAGAG	N/A
XP_753693	Afu5g09460	AbcI	CCTTGGTGTCGACTGCATCC	GTAGACGCCATATTAAAACG	GTTAATATACCTCTATACTTTAACGTCAAGGAGAAAAAACCATGGATGAGAAACCAGCAG	GGGCGTGAATGTAAGCGTGACATAACTAATTACATGATTTATCTGCGGTTGTAATTCA	GGAGATGAGTTCTACAGTGCC	CGGGACGCCAAGAACAAAATG	N/A
XP_755735	Afu2g14020	AbcJ	TGACTCAGTTGGTGTTCACC	CCCAGTACAATCGCAACAAC	GTTAATATACCTCTATACTTTAACGTCAAGGAGAAAAAACCATGGGCACAGATATTATGGC	GGGCGTGAATGTAAGCGTGACATAACTAATTACATGATTCAAGTCCGTCTCAGAACCA	N/A	N/A	N/A
XP_742476	Afu6g05080	AbcK	TCAACAAGCCAAATAGTCTT	AATGAAAGGAGAGAATTTGA	GTTAATATACCTCTATACTTTAACGTCAAGGAGAAAAAACCATGAACCCCTTGCCATTTAG	GGGCGTGAATGTAAGCGTGACATAACTAATTACATGATTCAGGTTGGCTTCTCCAGCC	N/A	N/A	N/A
XP_750693	Afu6g08020	AbcL	CTGATCTGCAGCCTGCACCA	TTATGGTTCCGGTAGCACTA	GTTAATATACCTCTATACTTTAACGTCAAGGAGAAAAAACCATGGACGCTGAGCGCGCCGT	GGGCGTGAATGTAAGCGTGACATAACTAATTACATGATTCACTTTACAATCTTCCTCG	N/A	N/A	N/A
XP_750621	Afu6g07280	AbcM	TCTTCGCGTACAAATAAGTC	GGGTAAAGTACCCGAAACAT	GTTAATATACCTCTATACTTTAACGTCAAGGAGAAAAAACCATGATGCGTTTGAGATCTAC	GGGCGTGAATGTAAGCGTGACATAACTAATTACATGATCTACCGCTTCTCTACGAGCA	N/A	N/A	N/A
XP_753111	Afu1g17440	AbcN aka AbcA	AAGCCAGAACCCACGCAAAC	GTCCCAATGAAAAACAACGC	GTTAATATACCTCTATACTTTAACGTCAAGGAGAAAAAACCATGAATGAAAGTCATGAAGC	GGGCGTGAATGTAAGCGTGACATAACTAATTACATGATTCACTCGGCCTTTGCAACTGGC	N/A	N/A	N/A
XP_752456	Afu1g10910	tubA	N/A	N/A	N/A	N/A	CGGTGATCAGTTCACTGGTATGTTCC	CTCCTCGCCGTACTCCTCCTCAC	N/A
					Oligos to add PDR5 homology to Kanr for homologous recombination into PDR5 locus
					Forward	Reverse
					GTCTCCGCGGAACTCTTCTACGCCGTGGTACGATATCTGTCGGATCCCCGGGTTAATTAA	CCTAGGAATAAAATTCTCGGAATTCTTTCGGACATTGAACGAATTCGAGCTCGTTTAAAC
					Oligos to check for presence or absence of Kanamycinr gene
					Forward	Reverse
					CGGATCCCCGGGTTAATTAA	GAATTCGAGCTCGTTTAAAC
					Oligos to check for presence or absence of PDR5
					Forward	Reverse
					TCGAAAGACTTTAGACAAAA	TAACCAAATTCAAAATTCTA
