# Supplementary material for: Characterization of the Efflux Capability and Substrate Specificity of Aspergillus fumigatus PDR5-like ABC Transporters Expressed in Saccharomyces cerevisiae
Source: mBio. 2020 Mar 24;11(2):e00338-20. doi: 10.1128/mBio.00338-20 (PMC7157516; doi:10.1128/mBio.00338-20)
Supplement: TABLE S3 [file mBio.00338-20-st003.xlsx]

## Sheet: Sheet4
Supplemental Table 3. A.fumigatus Triazole Susceptible and Resistant Clinical Isolates
Triazole MIC	DI16-7	DI16-8	DI16-9	15-96	15-98	15-100	15-105	15-106	15-110	15-120
voriconazole	0.25	0.25	0.5	32	16	8	8	32	8	32
isavuconazole	NA	0.5	NA	32	16	4	8	32	4	32
itraconazole	1	NA	NA	4	16	32	32	4	32	32
posaconazole	0.25	0.25	0.25	1	2	1	2	1	2	1
cyp51A genotype	WT	WT	WT	TR46, Y121F, T289A	I367F	M263I	WT	TR46, Y121F, T289A	WT	G448S
